# Supplementary material for: Broad Antifungal Spectrum of the Pore-Forming Peptide C14R Against Cryptococcus and Candida Species from the WHO Fungal Priority Pathogens List
Source: Pathogens. 2025 May 22;14(6):511. doi: 10.3390/pathogens14060511 (PMC12196350; doi:10.3390/pathogens14060511)
Supplement: Supplementary file 1 [file pathogens-14-00511-s001.zip]

Archive with 1 entries (1 files):
- pathogens-3637893-supplementary.xlsx
