# Supplementary material for: Broad Antifungal Spectrum of the Pore-Forming Peptide C14R Against Cryptococcus and Candida Species from the WHO Fungal Priority Pathogens List
Source: Pathogens. 2025 May 22;14(6):511. doi: 10.3390/pathogens14060511 (PMC12196350; doi:10.3390/pathogens14060511)
Supplement: Supplementary file 1 [file pathogens-14-00511-s001.zip › pathogens-3637893-supplementary.xlsx]

## Sheet: Sheet1
				Minimum Inhibitory Concentration (MIC) µg/ml
		Strain	Species	AND	MF	CAS	FC	PZ	VOR	IZ	FZ	AB	C14R
	1	001_CMR	Candida parapsilosis	0.5	0.5	0.25	0.0625	0.125	0.0625	0.125	4	0.5	0.78125			Resitant isolate
	2	004_RCJ	Candida parapsilosis	1	1	0.5	0.0625	0.0625	0.5	0.125	16	0.5	1.5625			Susceptible Dose Dependent isolate
	3	005_RCJ	Candida parapsilosis	1	1	0.5	0.125	0.03125	0.25	0.125	16	0.5	3.125
	4	014_GBC	Candida parapsilosis	2	2	0.25	0.0625	0.015625	0.015625	0.03125	1	0.5	0.78125		AND	Anidulafungin
	5	015_GBC	Candida parapsilosis	2	2	0.5	0.125	0.015625	0.015625	0.03125	1	0.5	0.390625		MF	Micafungin
	6	017_OLE	Candida parapsilosis	0.5	0.5	0.25	0.0625	0.03125	0.03125	0.0625	1	0.5	0.390625		CAS	Caspofungin
	7	018_OLE	Candida parapsilosis	0.5	0.5	0.25	0.0625	0.03125	0.03125	0.0625	1	0.5	0.390625		FC	5-fluorocytosine
	8	019_RRJ	Candida parapsilosis	0.25	0.5	0.25	0.0625	0.015625	0.0078125	0.03125	0.25	0.5	12.5		PZ	Posaconazole
	9	020_TCM	Candida parapsilosis	0.5	1	0.25	0.0625	0.015625	0.015625	0.03125	1	0.5	3.125		VOR	Voriconazole
	10	022_EBL	Candida parapsilosis	0.25	1	0.25	0.0625	0.0625	0.03125	0.125	1	1	0.390625		IZ	Itraconazole
	11	024_ALD	Candida parapsilosis	1	1	0.5	0.0625	0.0625	0.0625	0.125	2	1	0.390625		FZ	Fluconazole
	12	025_ALD	Candida parapsilosis	0.5	1	0.5	0.0625	0.0625	0.0625	0.125	2	0.5	6.25		AB	Amphotericin B
	13	026_ALD	Candida parapsilosis	0.25	1	0.25	0.0625	0.0625	0.0625	0.0625	2	1	6.25		C14R	Antimicrobial peptide
	14	029_GCT	Candida parapsilosis	0.25	0.25	0.125	0.0625	0.015625	0.0078125	0.0625	0.25	0.25	1.5625
	15	031_MBM	Candida parapsilosis	0.5	1	0.25	0.0625	0.015625	0.0078125	0.0625	0.25	0.5	0.390625
	16	033_DAA	Candida parapsilosis	0.25	1	0.5	0.0625	0.015625	0.0078125	0.0625	0.25	0.5	0.390625
	17	038_EPJ	Candida parapsilosis	0.5	0.5	0.25	0.0625	0.015625	0.125	0.03125	4	0.5	6.25
	18	041_BEM	Candida parapsilosis	0.125	0.25	0.125	0.0625	0.015625	0.015625	0.03125	0.5	0.5	1.5625
	19	043_ASN	Candida parapsilosis	2	2	1	0.0625	0.03125	0.0078125	0.0625	0.25	1	1.5625
	20	058_AGC	Candida parapsilosis	0.5	0.5	0.5	0.125	0.0625	0.5	0.125	16	0.125	3.125
	21	060_MGA	Candida parapsilosis	0.5	0.25	0.125	0.0625	0.03125	0.25	0.03125	8	0.5	1.5625
	22	061_MVJ	Candida parapsilosis	0.5	1	0.5	0.125	0.03125	0.03125	0.0625	1	0.5	0.390625
	23	063_CGJ	Candida parapsilosis	0.5	2	0.25	0.125	0.03125	0.03125	0.0625	1	0.5	3.125
	24	064_NPF	Candida parapsilosis	0.5	1	0.25	0.0625	0.015625	0.015625	0.03125	0.5	0.25	3.125
	25	067_GHL	Candida parapsilosis	0.5	1	0.25	0.0625	0.03125	0.015625	0.125	1	1	6.25
	26	069_GSJ	Candida parapsilosis	2	2	0.5	0.0625	0.03125	0.0625	0.0625	1	0.5	0.78125
	27	070_NPF	Candida parapsilosis	0.5	1	0.25	0.0625	0.03125	0.015625	0.125	1	0.5	0.390625
	28	ATCC 22019	Candida parapsilosis	0.25	0.5	0.25	0.25	0.03125	0.03125	0.12	2	0.5	0.390625
	29	006_LDL	Candida glabrata	0.03125	0.015625	0.0625	0.0625	1	0.125	0.25	4	1	0.390625
	30	007_LGH	Candida glabrata	0.03125	0.015625	0.0625	0.0625	0.5	0.25	0.5	8	1	0.390625
	31	008_LGH	Candida glabrata	0.03125	0.015625	0.0625	0.0625	1	0.5	0.5	8	1	0.390625
	32	009_LMM	Candida glabrata	0.03125	0.0078125	0.0625	0.0625	1	0.5	0.5	8	0.5	0.78125
	33	012_LMM	Candida glabrata	0.03125	0.0078125	0.0625	0.0625	1	1	0.5	32	1	0.390625
	34	028_HDM	Candida glabrata	0.03125	0.015625	0.125	0.0625	1	0.5	0.5	16	0.5	1.5625
	35	035_DMO	Candida glabrata	0.03125	0.015625	0.0625	0.0625	1	0.25	0.5	8	1	12.5
	36	047_SML	Candida glabrata	0.125	0.03125	0.5	0.0625	1	0.25	0.5	8	1	12.5
	37	048_LRA	Candida glabrata	0.03125	0.03125	0.0625	0.0625	1	0.5	1	4	0.5	0.390625
	38	049_MVL	Candida glabrata	0.03125	0.015625	0.125	0.0625	1	0.5	1	8	1	12.5
	39	053_CJ	Candida glabrata	0.03125	0.015625	0.03125	0.0625	2	2	2	64	0.5	50
	40	054_ADC	Candida glabrata	0.03125	0.015625	0.125	0.0625	1	0.25	0.5	8	1	0.390625
	41	055_PRL	Candida glabrata	0.0625	0.015625	0.125	0.0625	1	0.5	1	16	1	6.25
	42	057_CGR	Candida glabrata	0.0625	0.015625	0.125	2	1	0.25	0.5	16	0.5	0.390625
	43	059_PDE	Candida glabrata	0.125	0.03125	0.125	0.0625	8	4	16	128	1	3.125
	44	065_BTN	Candida glabrata	0.03125	0.015625	0.0625	0.0625	1	0.25	0.25	4	1	0.78125
	45	066_LFM	Candida glabrata	0.03125	0.03125	0.0625	0.0625	0.125	0.125	0.25	2	0.125	0.390625
	46	068_RN	Candida glabrata	0.03125	0.015625	0.0625	0.0625	0.25	0.0625	0.125	2	1	1.5625
	47	010_GH	Candida tropicalis	0.125	0.03125	0.03125	0.0625	0.125	0.125	0.25	2	0.5	0.390625
	48	013_GH	Candida tropicalis	0.0625	0.03125	0.03125	0.0625	0.125	0.125	0.25	2	1	0.390625
	49	016_OJF	Candida tropicalis	0.0625	0.03125	0.03125	0.0625	0.5	8	0.25	256	0.5	0.390625
	50	021_SM	Candida tropicalis	0.0625	0.03125	0.03125	0.0625	0.25	0.125	0.25	2	0.5	1.5625
	51	023_GPJ	Candida tropicalis	0.03125	0.03125	0.03125	64	0.125	0.0625	0.25	1	0.5	0.390625
	52	027_ABJ	Candida tropicalis	0.015625	0.03125	0.015625	0.0625	0.25	0.25	0.25	2	0.5	3.125
	53	032_ACB	Candida tropicalis	0.015625	0.015625	0.015625	0.0625	0.25	0.25	0.25	4	0.5	0.390625
	54	034_ACM	Candida tropicalis	0.015625	0.015625	0.015625	0.0625	0.25	0.125	0.25	1	1	0.390625
	55	036_LVE	Candida tropicalis	0.03125	0.03125	0.03125	64	0.125	0.0625	0.25	1	1	0.78125
	56	037_LGD	Candida tropicalis	0.03125	0.03125	0.015625	0.0625	0.25	0.25	0.25	2	1	0.78125
	57	039_BRE	Candida tropicalis	0.03125	0.03125	0.03125	64	0.125	0.0625	0.25	2	0.5	0.390625
	58	042_AVA	Candida tropicalis	0.015625	0.015625	0.0078125	0.0625	0.25	0.25	0.25	4	0.5	1.5625
	59	045_BDN	Candida tropicalis	0.015625	0.015625	0.015625	0.0625	0.5	0.5	0.5	4	1	1.5625
	60	046_LPJ	Candida tropicalis	0.015625	0.03125	0.015625	0.0625	0.25	0.125	0.25	2	0.5	3.125
	61	052_AMS	Candida tropicalis	0.015625	0.015625	0.015625	0.0625	0.125	0.0625	0.125	1	1	3.125
	62	056_SBH	Candida tropicalis	0.015625	0.03125	0.015625	0.0625	0.25	0.125	0.25	2	0.5	1.5625
	63	072_HR	Candida tropicalis	0.03125	0.0625	0.03125	0.0625	0.5	0.5	0.25	8	0.125	0.390625
	64	040_GGB	Candida dubliniensis	0.015625	0.0078125	0.015625	0.0625	0.03125	0.015625	0.015625	0.5	0.25	0.390625
	65	044_OTC	Candida dubliniensis	0.015625	0.015625	0.03125	0.0625	0.03125	0.0078125	0.015625	0.5	0.25	12.5
	66	050_FMF	Candida dubliniensis	0.125	0.0625	0.125	0.0625	0.0625	0.015625	0.125	0.5	0.25	0.78125
	67	071_DBM	Candida dubliniensis	0.125	0.03125	0.125	0.0625	0.0625	0.015625	0.125	0.5	0.5	0.390625
	68	ATCC 6258	Candida krusei	0.015	0.12	0.125	8	0.125	0.25	0.12	32	1	0.390625
	69	WM 175	Cryptococcus gattii				1	0.0625	0.03125	0.03125	4	0.25	6.25
	70	WM 178	Cryptococcus gattii				2	0.0625	0.125	0.0625	8	0.125	3.125
	71	WM 179	Cryptococcus gattii				0.5	0.125	0.03125	0.125	4	0.125	6.25
	72	WM 779	Cryptococcus gattii				1	0.0625	0.0625	0.0625	8	0.5	3.125
	73	VGII 2029	Cryptococcus gattii				2	0.25	0.125	0.125	8	0.125	12.5
	74	CG 7964	Cryptococcus gattii				4	0.125	0.125	0.125	16	0.5	12.5
	75	CG 8005	Cryptococcus gattii				1	0.125	0.125	0.0625	16	0.25	12.5
	76	AM0 310	Cryptococcus gattii				2	0.0625	0.0625	0.03125	16	0.5	12.5
	77	AM0 316	Cryptococcus gattii				2	0.0625	0.125	0.03125	16	0.5	12.5
	78	AM0 333	Cryptococcus gattii				4	0.03125	0.03125	0.015625	2	0.25	12.5
	79	H99	Cryptococcus neoformans				2	0.015625	0.015625	0.015625	2	0.125	12.5
	80	WM 148	Cryptococcus neoformans				2	0.25	0.25	0.125	16	0.125	12.5
	81	WM 626	Cryptococcus neoformans				0.5	0.015625	0.0078125	0.015625	0.5	0.125	12.5
	82	WM 628	Cryptococcus neoformans				1	0.0078125	0.0078125	0.015625	0.25	0.125	12.5
	83	WM 629	Cryptococcus neoformans				1	0.0078125	0.0078125	0.015625	0.25	0.125	6.25
	84	CN2-SUE	Cryptococcus neoformans				1	0.0078125	0.0078125	0.015625	0.5	0.125	12.5
	85	CN 105-PE	Cryptococcus neoformans				2	0.03125	0.0078125	0.03125	0.5	0.5	12.5
	86	CN 2538	Cryptococcus neoformans				1	0.03125	1	0.5	16	0.5	12.5
	87	CN 2715	Cryptococcus neoformans				2	0.0078125	0.5	0.25	16	0.5	12.5
	88	SAMCn	Cryptococcus neoformans				4	0.0625	0.015625	0.03125	1	0.125	6.25
